# Supplementary material for: Improvement of High-Throughput Experimentation Using Synthesis Robots by the Implementation of Tailor-Made Sensors
Source: Polymers (Basel). 2022 Jan 18;14(3):361. doi: 10.3390/polym14030361 (PMC8838243; doi:10.3390/polym14030361)
Supplement: Supplementary file 1 [file polymers-14-00361-s001.zip]

Archive with 3 entries (3 files):
- Podest.stl
- polymers-1515106-Supplementary.pdf
- Vialhalter.stl
